# Supplementary material for: Dysregulated Intraocular Pressure in Acanthamoeba Keratitis: Clinical Associations, Therapy, and Prognosis
Source: Microorganisms. 2026 Jun 8;14(6):1294. doi: 10.3390/microorganisms14061294 (PMC13303941; doi:10.3390/microorganisms14061294)
Supplement: Supplementary file 1 [file microorganisms-14-01294-s001.zip]

Archive with 1 entries (1 files):
- microorganisms-4281971-supplementary.pdf
